# Supplementary material for: Parent and early childhood educator perspectives of unstructured nature play for young children: A qualitative descriptive study
Source: PLoS One. 2023 Jun 7;18(6):e0286468. doi: 10.1371/journal.pone.0286468 (PMC10246796; doi:10.1371/journal.pone.0286468)
Supplement: S2 Appendix — (ZIP) [file pone.0286468.s002.zip]

Archive with 3 entries (3 files):
- S2 Appendix. Interview Guide Page 1 of 3.tiff
- S2 Appendix. Interview Guide Page 2 of 3.tiff
- S2 Appendix. Interview Guide Page 3 of 3.tiff
